# Supplementary material for: Divalent siRNA for prion disease
Source: bioRxiv. 2026 Mar 5:2024.12.05.627039. Preprint. [Version 6] doi: 10.1101/2024.12.05.627039 (PMC13001464; doi:10.1101/2024.12.05.627039)
Supplement: Supplement 1 [file media-1.xlsx]

## Sheet: contents
table_number

## Sheet: s01
descno

## Sheet: s02
target

## Sheet: s03
study_id

## Sheet: s04
study_id

## Sheet: s05
descno

## Sheet: s06
descno

## Sheet: s07
descno

## Sheet: s08
descno

## Sheet: s09
descno

[truncated: 64 more sheets: s10, s11, s12, s13, s14, s15, s16, s17, s18, s19, s20, s21, s22, s23, s24, s25, s26, s27, s28, s29 …]
